# Supplementary material for: Clinicopathological analysis and prognostic significance of programmed cell death-ligand 1 protein and mRNA expression in non-small cell lung cancer
Source: PLoS One. 2018 Jun 1;13(6):e0198634. doi: 10.1371/journal.pone.0198634 (PMC5983554; doi:10.1371/journal.pone.0198634)
Supplement: S1 Table — (XLSX) [file pone.0198634.s001.xlsx]

## Sheet: Sheet1
Case No.	Sex	Age over 65 year old	smoking	histology	Pleural invasion	vascular invasion	Lymphatic invasion	pathologic stage	progression free duration	recur	overall survival duration	survival	PD-L1 protein expression	PDL1 mRNA expression
1	F	1	never	ADC	present	present	present	3	0	1	26	1	0	0
2	F	1	ever	ADC	present	present	present	4	6	1	10	1	0	0
3	F	0	ever	ADC	absent	absent	absent	3	0	1	109	0	0	0
4	M	1	ever	SqCC	present	absent	present	3	0	1	17	1	1	0
5	M	0	ever	ADC	present	absent	absent	2	157	0	157	0	0	0
6	M	0	ever	SqCC	absent	absent	absent	2	133	0	133	0	0	0
7	M	0	ever	SqCC	absent	absent	absent	1	114	0	114	0	0	0
8	F	0	never	ADC	present	absent	absent	1	157	0	157	0	0	0
9	F	1	never	ADC	present	absent	absent	1	59	1	66	1	0	0
10	M	0	ever	ADC	absent	absent	present	2	36	1	80	1	0	0
11	M	1	ever	ADC	present	absent	present	3	21	1	50	1	0	0
12	M	0	ever	SqCC	present	absent	absent	2	7	1	113	0	0	0
13	F	0	ever	ADC	absent	absent	absent	4	156	0	156	0	0	0
14	M	1	ever	ADC	present	absent	present	3	0	0	0	1	0	0
15	M	1	ever	SqCC	absent	absent	absent	2	154	0	154	0	1	1
16	M	1	ever	ADC	present	absent	absent	1	43	1	52	1	1	0
17	M	0	ever	ADC	present	absent	absent	1	98	1	151	1	1	0
18	F	1	never	ADC	present	absent	absent	1	11	1	57	1	0	0
19	F	0	never	ADC	present	present	absent	1	11	1	13	0	0	0
20	M	0	ever	ADC	absent	absent	present	1	111	0	111	0	0	0
21	F	1	never	ADC	absent	absent	present	3	10	1	50	1	0	0
22	F	0	never	ADC	absent	absent	present	2	16	1	150	0	0	0
23	F	1	ever	SqCC	present	absent	absent	1	13	1	55	1	1	1
24	F	0	ever	ADC	absent	absent	absent	1	151	0	151	0	0	0
25	F	0	never	ADC	absent	absent	absent	1	150	0	150	0	0	0
26	M	0	ever	ADC	present	present	absent	3	148	0	148	0	0	0
27	F	0	never	ADC	absent	absent	absent	1	151	0	151	0	0	0
28	F	0	never	ADC	absent	absent	absent	1	126	0	126	0	0	0
29	F	1	never	ADC	absent	absent	absent	1	125	0	125	0	0	0
30	M	1	ever	ADC	absent	absent	absent	1	43	1	43	1	0	0
31	M	0	ever	SqCC	absent	absent	present	1	151	0	151	0	0	0
32	M	1	ever	SqCC	absent	absent	absent	2	46	0	46	0	0	0
33	F	1	never	ADC	absent	absent	absent	1	129	0	129	0	0	0
34	M	0	ever	ADC	absent	absent	absent	1	143	0	143	0	0	0
35	M	0	ever	SqCC	absent	present	absent	1	13	1	98	0	0	0
36	M	0	never	ADC	present	absent	absent	2	72	0	72	0	0	0
37	M	1	ever	ADC	present	absent	absent	1	125	0	125	0	0	0
38	M	1	ever	SqCC	absent	absent	absent	4	17	1	18	1	0	0
39	M	0	ever	ADC	absent	absent	present	4	54	0	54	1	0	0
40	F	0	never	ADC	present	absent	absent	2	53	1	76	1	0	0
41	M	0	ever	ADC	absent	absent	absent	1	143	0	143	0	0	0
42	M	0	ever	ADC	present	absent	present	2	124	0	124	0	0	0
43	M	1	ever	SqCC	present	present	absent	4	17	1	17	1	0	0
44	M	1	ever	SqCC	present	absent	present	3	147	0	147	0	0	0
45	F	0	never	ADC	present	absent	present	1	135	0	135	0	0	0
46	M	0	never	ADC	present	absent	absent	2	19	1	66	0	0	0
47	M	0	ever	ADC	absent	absent	absent	3	27	1	67	1	0	0
48	M	0	ever	SqCC	absent	absent	absent	2	144	0	144	0	0	0
49	M	1	ever	SqCC	absent	present	present	2	34	0	34	1	0	0
50	M	0	ever	SqCC	present	absent	absent	1	0	1	100	0	0	0
51	M	0	never	ADC	present	absent	present	4	15	0	15	1	2	1
52	M	0	ever	SqCC	present	present	present	4	8	1	8	1	0	0
53	M	0	ever	SqCC	absent	absent	absent	2	135	0	135	0	0	0
54	F	0	never	ADC	present	present	present	2	14	1	39	0	0	0
55	M	0	ever	ADC	present	absent	present	3	120	0	120	0	0	0
56	M	0	never	ADC	absent	absent	absent	2	12	1	134	0	0	0
57	M	1	ever	SqCC	absent	absent	absent	1	134	0	134	0	1	1
58	M	1	ever	ADC	present	absent	present	1	122	0	122	0	0	0
59	M	0	ever	ADC	present	absent	present	3	10	1	90	1	0	0
60	M	1	ever	ADC	present	absent	present	4	29	0	29	0	0	0
61	F	0	never	ADC	absent	absent	absent	1	122	1	146	0	0	0
62	M	1	ever	ADC	absent	absent	absent	1	145	0	145	0	0	0
63	M	0	ever	ADC	present	absent	absent	1	132	0	132	0	0	0
64	M	0	ever	ADC	present	absent	absent	3	22	1	59	1	0	0
65	M	1	ever	SqCC	present	absent	present	3	140	0	140	0	2	1
66	M	0	ever	ADC	absent	absent	absent	1	43	0	43	0	0	0
67	M	1	ever	ADC	absent	absent	present	1	0	1	143	0	0	0
68	F	0	never	ADC	absent	absent	present	3	7	1	40	0	0	0
69	M	1	ever	SqCC	absent	absent	present	3	12	1	91	0	0	0
70	F	0	never	ADC	present	absent	present	1	60	1	63	1	0	0
71	M	0	ever	ADC	absent	present	present	3	9	1	35	1	0	0
72	F	1	never	ADC	absent	absent	absent	4	10	1	51	1	0	0
73	M	1	ever	ADC	present	absent	present	1	142	0	142	0	0	0
74	M	1	ever	ADC	present	present	present	3	6	0	6	1	0	0
75	M	1	ever	ADC	absent	absent	present	2	16	1	39	1	0	0
76	M	1	ever	ADC	absent	absent	present	1	99	0	99	0	0	0
77	F	0	never	ADC	absent	absent	absent	1	89	0	89	0	0	0
78	M	1	never	ADC	absent	absent	absent	1	141	0	141	0	0	0
79	M	0	never	ADC	absent	absent	present	1	132	0	132	0	0	0
80	M	0	ever	ADC	absent	absent	present	2	133	0	133	0	0	0
81	M	0	never	ADC	absent	absent	absent	2	58	1	64	0	0	0
82	M	1	never	ADC	absent	absent	present	3	29	1	93	1	0	0
83	F	1	never	ADC	present	absent	absent	3	138	0	138	0	0	0
84	M	0	never	ADC	present	absent	present	4	23	1	25	1	0	0
85	M	1	ever	ADC	present	present	present	3	46	0	46	1	0	0
86	M	0	ever	ADC	absent	absent	absent	1	138	0	138	0	0	0
87	M	1	ever	ADC	present	absent	present	1	55	0	55	0	2	1
88	F	0	never	ADC	absent	present	present	3	7	1	27	1	1	0
89	F	0	never	ADC	absent	absent	absent	1	120	0	120	0	0	0
90	M	1	ever	ADC	absent	absent	present	1	136	0	136	0	0	0
91	F	0	never	ADC	absent	absent	present	3	17	1	69	1	0	0
92	M	0	ever	SqCC	absent	absent	present	2	132	0	132	0	0	0
93	M	1	ever	ADC	present	absent	present	2	33	1	76	1	0	0
94	F	0	never	ADC	absent	absent	absent	1	130	0	130	0	0	0
95	M	1	never	ADC	present	absent	absent	2	133	0	133	0	0	0
96	M	0	ever	ADC	absent	absent	absent	1	63	1	65	0	0	0
97	F	0	never	ADC	absent	absent	absent	1	135	0	135	0	0	0
98	M	1	never	ADC	present	absent	present	3	67	1	112	1	0	0
99	M	0	ever	ADC	present	absent	present	3	44	0	44	0	2	1
100	M	0	ever	ADC	absent	absent	present	2	135	0	135	0	0	0
101	M	0	ever	SqCC	absent	absent	absent	2	18	1	29	1	2	1
102	M	0	ever	ADC	absent	absent	absent	1	135	0	135	0	0	0
103	F	1	never	ADC	absent	absent	absent	1	109	0	109	0	0	0
104	F	0	never	ADC	absent	absent	absent	1	136	0	136	0	0	0
105	M	0	ever	SqCC	absent	absent	present	2	130	0	130	0	0	0
106	F	0	never	ADC	present	absent	present	3	49	1	87	0	0	0
107	M	0	ever	SqCC	absent	absent	absent	4	10	1	84	0	1	1
108	M	1	ever	ADC	absent	absent	absent	1	132	0	132	0	0	0
109	M	1	ever	SqCC	present	present	present	3	1	0	1	1	0	0
110	M	0	ever	SqCC	absent	absent	present	3	123	0	123	0	1	0
111	M	0	ever	SqCC	absent	absent	present	2	134	0	134	0	0	0
112	M	0	ever	SqCC	absent	absent	absent	2	2	1	3	1	0	0
113	M	0	ever	SqCC	absent	absent	absent	1	89	1	120	0	0	0
114	M	1	never	ADC	present	absent	present	3	7	0	7	1	0	0
115	F	0	never	ADC	absent	absent	present	2	65	1	132	0	0	0
116	M	0	ever	ADC	absent	absent	absent	1	36	1	133	0	0	0
117	F	1	never	ADC	absent	absent	absent	1	133	0	133	0	0	0
118	M	0	ever	ADC	absent	absent	present	2	6	0	6	1	0	0
119	M	0	ever	SqCC	present	absent	present	2	12	1	44	1	0	0
120	M	1	ever	SqCC	absent	absent	absent	2	20	1	130	0	0	0
121	F	0	never	ADC	absent	absent	present	3	128	0	128	0	0	0
122	M	1	ever	SqCC	absent	absent	absent	1	73	1	74	1	1	0
123	M	1	ever	SqCC	absent	absent	present	1	133	0	133	0	0	0
124	M	1	never	ADC	present	absent	absent	3	6	0	6	0	0	0
125	M	1	ever	ADC	absent	present	present	3	27	1	43	1	0	0
126	F	1	never	ADC	absent	absent	absent	3	24	1	28	1	0	0
127	M	0	ever	ADC	absent	absent	absent	1	129	0	129	0	0	0
128	F	0	never	ADC	absent	absent	absent	1	105	0	105	0	0	0
129	M	1	ever	ADC	present	absent	absent	3	81	1	84	1	0	0
130	M	0	ever	SqCC	absent	absent	present	2	130	0	130	0	0	0
131	M	0	ever	SqCC	absent	absent	absent	1	130	0	130	0	1	0
132	M	0	ever	SqCC	absent	absent	absent	1	132	0	132	0	0	0
133	F	0	never	ADC	absent	absent	absent	1	123	0	123	0	0	0
134	M	0	ever	ADC	present	absent	present	3	131	1	131	1	0	0
135	M	0	ever	SqCC	absent	absent	present	3	8	0	8	1	0	0
136	F	1	never	SqCC	absent	absent	absent	1	131	0	131	0	1	0
137	F	1	never	ADC	present	absent	absent	1	40	0	40	1	0	0
138	M	0	ever	ADC	absent	absent	present	2	131	0	131	0	0	0
139	M	1	never	ADC	absent	absent	absent	1	90	1	130	0	0	0
140	M	1	ever	SqCC	present	absent	absent	2	3	1	14	1	0	0
141	F	0	never	ADC	present	absent	absent	2	11	1	35	1	0	0
142	M	0	ever	SqCC	absent	absent	present	1	130	0	130	0	1	0
143	M	1	ever	ADC	present	absent	present	1	5	1	16	1	0	0
144	M	0	ever	ADC	absent	present	present	3	46	1	130	0	0	0
145	F	0	never	ADC	absent	absent	present	1	126	0	126	0	0	0
146	M	0	ever	SqCC	absent	absent	present	3	119	1	126	0	0	0
147	M	1	ever	SqCC	absent	absent	present	2	30	0	30	1	0	0
148	F	0	never	ADC	absent	absent	present	1	126	0	126	0	0	0
149	M	0	ever	ADC	absent	absent	absent	2	122	0	122	0	0	0
150	M	1	ever	ADC	present	absent	present	3	44	1	47	0	0	0
151	F	0	never	ADC	present	present	present	3	14	1	31	1	0	0
152	F	0	never	ADC	present	present	present	3	24	0	24	1	0	0
153	F	0	ever	ADC	present	absent	absent	1	4	1	20	1	0	0
154	M	1	ever	ADC	present	absent	absent	4	12	1	19	1	1	0
155	F	0	never	ADC	absent	absent	absent	1	118	0	118	0	0	0
156	M	0	ever	SqCC	absent	absent	absent	1	119	0	119	0	2	1
157	M	0	ever	ADC	present	absent	present	3	21	1	124	0	0	0
158	M	1	ever	SqCC	absent	present	present	3	29	1	46	1	1	0
159	F	0	never	ADC	present	absent	absent	1	124	0	124	0	0	0
160	M	1	never	ADC	present	absent	present	3	75	1	75	1	0	0
161	M	1	ever	SqCC	present	absent	absent	2	11	1	21	1	1	0
162	M	1	never	ADC	absent	absent	present	3	8	1	15	1	0	0
163	M	1	ever	ADC	present	absent	absent	3	6	1	29	1	0	0
164	F	0	ever	ADC	absent	absent	present	2	125	0	125	0	0	0
165	F	0	never	ADC	absent	absent	absent	1	121	0	121	0	0	0
166	M	1	ever	SqCC	present	absent	present	2	11	1	43	1	0	0
167	M	0	never	SqCC	present	absent	present	2	26	1	32	1	0	0
168	F	0	never	ADC	present	absent	present	1	122	0	122	0	0	0
169	M	1	ever	SqCC	absent	absent	present	1	122	0	122	0	1	1
170	F	1	never	SqCC	present	absent	absent	2	35	0	35	1	0	0
171	F	1	never	ADC	absent	absent	absent	1	107	0	107	0	0	0
172	M	0	ever	SqCC	absent	absent	present	3	12	1	20	1	0	0
173	F	1	never	ADC	absent	absent	present	3	25	1	30	1	0	0
174	F	1	never	ADC	absent	absent	absent	1	120	0	120	0	0	0
175	M	1	ever	SqCC	absent	absent	absent	2	44	1	51	1	0	0
176	F	0	never	ADC	present	absent	present	3	34	0	34	1	0	0
177	M	0	ever	SqCC	absent	present	present	2	119	0	119	0	0	0
178	F	1	never	SqCC	absent	absent	present	1	120	0	120	0	0	0
179	M	1	ever	ADC	absent	absent	absent	2	14	0	14	1	2	0
180	M	1	ever	SqCC	absent	absent	absent	1	0	1	75	0	0	0
181	F	1	never	ADC	present	absent	absent	2	19	1	113	1	0	0
182	F	0	never	ADC	absent	absent	absent	1	122	0	122	0	0	0
183	M	1	ever	ADC	absent	absent	absent	2	24	1	32	0	0	0
184	M	0	ever	SqCC	absent	absent	absent	1	120	0	120	0	0	0
185	F	0	never	ADC	present	absent	present	4	61	0	61	1	0	0
186	M	0	never	ADC	present	absent	absent	1	109	0	109	0	0	0
187	F	0	never	ADC	absent	absent	absent	1	119	0	119	0	0	0
188	M	1	ever	ADC	present	absent	present	3	7	1	16	1	0	0
189	M	1	ever	SqCC	absent	absent	absent	1	14	1	52	1	0	0
190	F	0	never	ADC	present	present	present	3	13	1	37	1	0	0
191	F	0	never	ADC	absent	absent	absent	1	83	1	119	0	0	0
192	F	0	never	ADC	absent	absent	present	1	117	0	117	0	0	0
193	M	0	ever	ADC	absent	absent	absent	1	17	1	70	1	0	0
194	M	1	ever	ADC	absent	absent	absent	1	4	1	120	0	0	0
195	F	1	never	ADC	absent	absent	absent	2	2	1	16	1	0	0
196	F	0	never	ADC	absent	absent	absent	1	120	0	120	0	0	0
197	M	1	ever	SqCC	absent	absent	absent	1	107	0	107	0	0	1
198	F	0	never	ADC	absent	absent	absent	1	23	1	109	0	0	0
199	M	1	never	SqCC	present	absent	present	2	0	1	2	1	0	0
200	M	1	ever	SqCC	absent	absent	absent	1	117	0	117	0	1	1
201	M	1	ever	SqCC	absent	absent	absent	3	12	0	12	1	1	0
202	F	0	never	ADC	present	absent	present	2	35	1	71	1	0	0
203	M	1	never	ADC	absent	absent	absent	1	17	0	17	0	0	0
204	M	1	ever	ADC	present	absent	absent	1	107	0	107	0	0	0
205	M	1	ever	SqCC	present	absent	absent	3	4	0	4	0	2	1
206	M	1	ever	SqCC	present	absent	absent	2	5	1	115	0	1	1
207	F	0	never	ADC	absent	absent	present	1	41	0	41	0	0	0
208	M	1	ever	ADC	present	present	absent	3	35	1	108	1	0	0
209	M	0	ever	SqCC	absent	present	absent	2	7	0	7	1	0	0
210	M	1	ever	ADC	present	absent	absent	1	0	0	0	1	0	0
211	M	0	never	ADC	absent	absent	absent	1	104	0	104	0	0	0
212	F	1	never	ADC	present	absent	absent	1	68	1	109	0	0	0
213	F	0	never	ADC	absent	absent	absent	1	107	0	107	0	0	0
214	M	1	ever	SqCC	absent	absent	absent	1	11	0	11	1	0	0
215	M	1	ever	SqCC	absent	present	absent	2	1	0	1	0	0	0
216	M	0	ever	ADC	present	absent	absent	1	116	0	116	0	0	0
217	F	0	never	ADC	present	absent	absent	1	111	0	111	0	0	0
218	M	0	ever	SqCC	absent	absent	absent	1	113	0	113	0	0	0
219	F	0	never	ADC	absent	absent	absent	1	113	0	113	0	0	0
220	M	0	ever	SqCC	present	absent	present	3	103	0	103	0	0	0
221	M	1	never	SqCC	present	absent	absent	2	0	0	0	1	0	0
222	M	0	never	ADC	present	absent	absent	1	113	0	113	0	0	0
223	M	0	never	ADC	absent	absent	present	1	102	0	102	0	0	0
224	F	0	never	ADC	absent	absent	absent	1	20	1	72	1	0	0
225	F	1	never	ADC	present	present	present	3	4	1	17	0	1	0
226	M	1	ever	SqCC	absent	absent	absent	1	5	1	44	1	2	0
227	M	0	ever	SqCC	absent	absent	absent	2	40	1	112	0	0	0
228	M	0	ever	ADC	absent	absent	present	2	22	1	30	0	0	0
229	F	0	never	ADC	absent	absent	present	1	114	0	114	0	0	0
230	M	1	ever	SqCC	present	absent	absent	1	22	1	114	0	2	1
231	F	1	never	SqCC	absent	absent	absent	1	6	1	8	0	0	0
232	F	1	never	ADC	absent	present	present	3	27	1	113	0	0	0
233	F	0	never	ADC	absent	absent	absent	1	72	1	113	0	0	0
234	M	1	ever	ADC	absent	absent	absent	2	9	1	10	1	1	0
235	F	1	never	ADC	present	present	present	3	13	1	113	0	0	0
236	M	1	ever	SqCC	absent	absent	absent	1	110	0	110	0	1	0
237	M	1	ever	ADC	absent	absent	absent	2	70	0	70	0	0	0
238	M	1	ever	SqCC	absent	absent	absent	2	2	0	2	0	1	0
239	M	0	never	SqCC	absent	absent	absent	1	100	0	100	0	1	0
240	M	0	ever	SqCC	absent	absent	absent	1	100	0	100	0	0	0
241	F	1	never	ADC	present	absent	absent	2	63	0	63	0	0	0
242	F	0	ever	SqCC	absent	absent	absent	1	110	0	110	0	0	0
243	M	0	ever	ADC	absent	absent	absent	1	109	0	109	0	0	0
244	M	1	ever	SqCC	absent	absent	present	1	7	1	27	1	1	0
245	M	0	ever	ADC	absent	absent	absent	1	109	0	109	0	0	0
246	M	1	ever	ADC	present	absent	absent	1	113	0	113	0	1	0
247	M	0	ever	ADC	present	present	present	4	32	1	37	0	0	0
248	M	1	ever	SqCC	present	absent	present	3	80	1	108	1	0	0
249	M	1	ever	SqCC	absent	absent	absent	1	30	1	32	1	1	0
250	M	0	ever	SqCC	present	absent	present	3	3	0	3	1	0	0
251	M	1	ever	SqCC	absent	absent	absent	2	51	1	76	0	0	0
252	M	0	ever	ADC	absent	absent	absent	1	109	0	109	0	0	0
253	F	0	ever	ADC	present	absent	present	3	4	1	12	1	0	0
254	F	0	never	ADC	present	absent	absent	2	55	1	111	0	0	0
255	M	0	ever	SqCC	absent	absent	absent	1	107	0	107	0	1	0
256	F	1	never	ADC	absent	absent	absent	1	5	1	110	0	0	0
257	F	1	never	ADC	absent	absent	present	3	9	1	35	1	0	0
258	F	0	never	ADC	absent	absent	absent	1	107	0	107	0	0	0
259	F	1	never	ADC	present	present	absent	3	3	1	26	1	1	0
260	M	1	ever	SqCC	absent	present	present	3	17	1	85	1	0	0
261	M	0	ever	SqCC	absent	absent	present	3	101	0	101	0	0	0
262	F	1	never	ADC	present	present	absent	1	111	0	111	0	0	0
263	M	1	ever	SqCC	present	present	absent	3	8	1	12	1	0	0
264	F	0	never	ADC	absent	absent	absent	1	107	0	107	0	2	0
265	F	0	never	ADC	absent	absent	absent	1	110	0	110	0	1	0
266	M	1	ever	SqCC	absent	present	present	1	110	0	110	0	0	0
267	F	1	never	SqCC	absent	absent	present	1	2	1	4	0	2	1
268	M	0	ever	ADC	absent	absent	absent	1	104	0	104	0	0	0
269	M	0	never	ADC	absent	absent	present	2	22	1	45	0	1	0
270	F	1	never	ADC	absent	absent	present	1	11	1	57	0	1	0
271	F	1	never	ADC	absent	absent	absent	1	108	0	108	0	0	0
272	M	1	ever	ADC	present	present	absent	1	17	1	19	0	0	0
273	M	0	never	ADC	present	present	present	1	23	1	108	0	0	0
274	F	1	never	ADC	present	absent	present	3	0	1	38	1	0	0
275	F	1	never	ADC	absent	absent	absent	1	107	0	107	0	0	0
276	M	1	ever	SqCC	present	present	absent	3	1	0	1	1	1	0
277	F	1	never	ADC	absent	absent	absent	2	102	0	102	0	1	0
278	F	1	never	ADC	present	absent	present	3	38	1	77	1	0	0
279	M	0	ever	SqCC	present	present	absent	2	95	0	95	0	0	0
280	M	1	never	ADC	absent	absent	absent	3	95	0	95	0	0	0
281	M	1	never	ADC	present	present	present	3	11	1	45	0	0	0
282	F	1	never	ADC	present	absent	absent	3	36	1	49	1	0	1
283	M	1	ever	ADC	absent	absent	absent	1	104	0	104	0	0	0
284	M	1	ever	SqCC	absent	absent	present	3	5	1	10	1	0	0
285	M	1	ever	SqCC	absent	absent	absent	2	103	0	103	0	0	0
286	F	1	never	ADC	present	absent	present	3	62	1	105	0	0	0
287	F	1	never	ADC	absent	absent	present	1	28	1	101	0	0	0
288	F	1	ever	SqCC	absent	absent	absent	2	86	0	86	0	1	0
289	F	0	never	ADC	present	present	absent	1	22	1	63	1	0	0
290	M	1	ever	SqCC	absent	absent	absent	1	17	1	22	1	0	0
291	F	0	never	ADC	absent	absent	present	1	91	0	91	0	0	0
292	F	0	never	ADC	present	absent	present	3	104	0	104	0	0	0
293	F	0	never	ADC	absent	absent	absent	1	101	0	101	0	1	0
294	M	0	ever	ADC	present	absent	present	3	15	1	26	0	2	0
295	F	1	never	ADC	absent	absent	absent	2	29	1	101	0	0	0
296	M	1	ever	SqCC	present	absent	absent	3	60	0	60	0	0	0
297	M	0	ever	ADC	present	absent	absent	1	97	0	97	0	0	0
298	M	0	ever	SqCC	present	absent	absent	1	101	0	101	0	2	0
299	F	0	never	ADC	present	absent	present	3	22	1	59	0	2	0
300	M	1	ever	ADC	present	absent	absent	1	104	0	104	0	0	0
301	M	0	never	ADC	present	absent	present	2	30	1	102	0	0	0
302	M	0	ever	SqCC	absent	absent	absent	2	95	0	95	0	0	0
303	M	1	ever	SqCC	absent	absent	absent	2	100	0	100	0	0	0
304	M	1	ever	ADC	absent	absent	absent	3	98	0	98	0	0	0
305	M	1	ever	SqCC	absent	absent	absent	3	24	0	24	0	0	0
306	F	0	never	ADC	present	absent	absent	1	88	0	88	0	2	0
307	M	0	never	ADC	absent	absent	absent	1	90	0	90	0	1	0
308	M	0	ever	SqCC	absent	absent	absent	1	101	0	101	0	0	0
309	M	1	ever	ADC	absent	absent	absent	1	89	0	89	0	2	1
310	M	0	ever	SqCC	absent	absent	present	1	40	0	40	1	1	0
311	M	0	ever	SqCC	present	absent	absent	1	77	0	77	0	2	1
312	M	0	ever	SqCC	absent	absent	absent	3	92	0	92	0	0	0
313	F	0	never	ADC	present	absent	absent	3	21	0	21	0	0	0
314	M	0	ever	SqCC	present	absent	present	3	95	0	95	0	1	0
315	M	1	ever	ADC	present	absent	present	1	11	1	68	1	0	0
316	M	0	ever	SqCC	present	absent	present	3	10	1	97	0	0	0
317	M	1	ever	SqCC	present	absent	absent	2	97	0	97	0	1	0
318	M	1	ever	ADC	absent	absent	present	2	34	0	34	1	0	0
319	F	1	never	ADC	absent	absent	absent	1	96	0	96	0	0	0
320	M	1	ever	SqCC	absent	absent	present	1	33	1	69	1	1	1
321	M	0	ever	SqCC	absent	absent	absent	1	94	0	94	0	2	1
322	F	0	never	ADC	present	absent	present	1	7	1	38	1	1	0
323	F	1	never	ADC	present	absent	present	1	87	0	87	0	0	0
324	M	0	ever	ADC	present	present	present	3	91	1	96	0	0	0
325	M	0	ever	SqCC	absent	absent	absent	1	89	0	89	0	1	1
326	F	0	never	ADC	absent	absent	present	2	12	1	72	1	0	0
327	M	0	never	ADC	absent	absent	present	2	8	1	35	1	1	0
328	M	1	ever	ADC	present	absent	present	2	5	1	31	1	0	0
329	F	0	never	ADC	present	absent	present	2	34	1	86	0	0	0
330	M	1	never	SqCC	absent	absent	absent	1	25	1	33	1	2	1
331	M	0	ever	SqCC	present	absent	present	2	95	0	95	0	0	0
332	M	0	ever	ADC	present	absent	present	1	10	1	85	0	0	0
333	M	1	ever	ADC	present	absent	absent	2	5	1	28	1	0	0
334	F	0	never	SqCC	present	absent	present	4	8	1	94	0	1	0
335	F	0	never	ADC	absent	absent	absent	1	83	0	83	0	0	0
336	F	0	ever	ADC	present	absent	absent	2	84	0	84	0	0	0
337	M	1	ever	SqCC	absent	absent	absent	1	83	0	83	0	2	1
338	M	0	never	ADC	present	absent	absent	2	3	1	72	0	0	0
339	F	0	never	ADC	absent	absent	absent	1	84	0	84	0	0	0
340	M	0	ever	SqCC	present	absent	present	2	12	1	92	0	2	1
341	F	0	never	ADC	present	absent	absent	1	12	1	93	0	0	0
342	M	0	ever	ADC	present	absent	absent	3	29	1	94	0	0	0
343	M	0	ever	ADC	present	absent	absent	1	84	0	84	0	0	0
344	M	0	ever	SqCC	absent	absent	absent	3	93	0	93	0	1	0
345	M	1	ever	ADC	present	absent	absent	3	7	1	16	1	0	0
346	F	1	ever	ADC	present	absent	absent	1	20	1	24	1	0	0
347	M	1	ever	SqCC	present	present	present	3	83	0	83	0	2	1
348	F	0	never	ADC	present	absent	absent	1	12	1	73	0	1	0
349	F	1	never	ADC	present	absent	absent	1	17	1	52	1	0	0
350	M	0	ever	ADC	absent	absent	absent	1	83	0	83	0	1	0
351	M	1	never	ADC	absent	absent	present	1	11	1	65	1	0	0
352	M	1	ever	SqCC	absent	absent	absent	1	83	0	83	0	2	1
353	M	0	ever	ADC	absent	absent	absent	1	90	0	90	0	0	0
354	F	0	never	ADC	present	absent	absent	1	71	0	71	0	0	0
355	M	1	never	ADC	absent	absent	present	2	89	0	89	0	0	0
356	F	1	never	ADC	present	absent	absent	2	83	0	83	0	1	1
357	M	1	ever	SqCC	absent	absent	absent	1	36	1	74	1	1	0
358	F	1	never	ADC	present	present	present	2	22	1	82	0	0	0
359	F	0	never	ADC	present	absent	present	2	81	0	81	0	0	0
360	M	0	ever	ADC	absent	absent	present	3	88	1	81	0	0	0
361	M	1	ever	ADC	absent	absent	present	2	81	0	81	0	1	0
362	F	0	never	ADC	present	absent	absent	1	52	1	70	0	0	0
363	M	0	ever	ADC	absent	absent	absent	1	80	0	80	0	0	0
364	M	1	ever	ADC	absent	absent	absent	1	81	0	81	0	0	0
365	F	0	ever	ADC	absent	absent	absent	1	46	0	46	0	1	0
366	F	0	never	ADC	absent	absent	absent	1	90	0	90	0	0	0
367	F	0	never	ADC	absent	absent	absent	1	89	0	89	0	1	0
368	F	1	never	ADC	absent	absent	absent	1	84	0	84	0	0	0
369	M	1	ever	ADC	absent	absent	absent	2	24	1	89	0	2	0
370	F	0	never	ADC	absent	absent	present	1	84	0	84	0	0	0
371	F	0	never	ADC	absent	absent	absent	1	80	0	80	0	0	0
372	F	0	never	ADC	present	absent	absent	1	11	1	90	0	0	0
373	F	0	never	ADC	absent	absent	absent	1	83	0	83	0	0	0
374	M	1	never	ADC	present	absent	present	3	21	1	51	1	1	1
375	F	0	never	ADC	absent	absent	absent	3	71	0	71	0	1	0
376	M	0	ever	SqCC	present	absent	present	3	17	1	35	1	0	0
377	M	1	never	ADC	present	absent	present	3	11	1	46	1	0	0
378	F	1	never	ADC	present	absent	absent	2	87	0	87	0	0	0
379	M	1	ever	ADC	absent	present	present	3	5	1	8	1	1	0
380	F	0	never	ADC	absent	absent	present	1	24	1	52	1	0	0
381	F	0	never	ADC	absent	absent	absent	1	85	0	85	0	0	0
382	M	1	never	ADC	present	absent	absent	1	86	0	86	0	0	0
383	M	1	ever	SqCC	absent	absent	absent	1	86	0	86	0	1	0
384	M	1	ever	SqCC	absent	present	present	2	56	0	56	1	2	1
385	F	1	never	ADC	absent	present	present	2	8	1	83	0	0	0
386	F	1	never	ADC	absent	absent	absent	1	72	0	72	0	0	0
387	M	0	ever	SqCC	present	absent	present	2	83	0	83	0	0	0
388	M	0	ever	ADC	absent	present	present	1	64	0	64	0	1	0
389	F	1	never	ADC	absent	present	present	1	53	0	53	1	0	0
390	F	0	never	ADC	present	absent	present	1	78	0	78	0	0	0
391	F	0	never	ADC	present	absent	present	1	11	1	84	0	0	0
392	F	0	never	ADC	present	absent	present	2	21	1	75	0	0	0
393	F	1	never	ADC	present	absent	present	1	8	1	77	0	2	1
394	M	1	ever	ADC	present	absent	present	2	83	0	83	0	0	0
395	F	1	never	ADC	present	present	present	3	6	1	84	0	0	0
396	F	0	never	ADC	present	absent	absent	1	71	0	71	0	0	0
397	M	1	ever	SqCC	absent	absent	absent	2	84	0	84	0	0	0
398	M	0	ever	ADC	present	present	present	1	84	0	84	0	2	1
399	M	1	ever	SqCC	absent	absent	present	3	82	0	82	0	0	0
400	F	0	never	ADC	present	absent	absent	1	80	0	80	0	0	0
401	M	0	ever	ADC	absent	absent	absent	2	82	0	82	0	0	1
402	M	0	ever	ADC	present	absent	present	1	43	1	81	0	0	0
403	M	1	ever	ADC	absent	absent	absent	1	7	1	82	0	0	0
404	M	1	ever	SqCC	absent	absent	present	2	45	0	45	1	1	1
405	M	1	ever	SqCC	absent	absent	absent	1	2	1	53	0	2	1
406	M	1	ever	SqCC	absent	absent	present	2	72	0	72	0	0	0
407	F	0	ever	ADC	present	absent	absent	1	71	0	71	0	0	0
408	F	0	never	ADC	present	absent	present	2	57	1	68	0	0	0
409	M	1	ever	SqCC	absent	absent	absent	1	68	0	68	0	0	0
410	F	0	never	ADC	present	absent	present	1	23	1	43	1	2	1
411	F	0	never	ADC	absent	absent	absent	1	78	0	78	0	0	0
412	F	0	never	ADC	present	absent	present	3	60	1	81	0	0	0
413	F	0	never	ADC	present	present	present	4	5	1	9	1	0	1
414	F	0	never	ADC	absent	absent	absent	1	75	0	75	0	0	0
415	M	1	ever	ADC	absent	absent	present	1	71	0	71	0	0	0
416	M	1	ever	ADC	absent	present	present	3	9	0	9	1	1	0
417	M	1	ever	ADC	present	absent	absent	1	71	0	71	0	0	0
418	M	0	never	ADC	absent	absent	absent	1	10	1	34	0	0	0
419	F	1	never	ADC	present	absent	present	1	71	0	71	0	0	0
420	M	1	ever	SqCC	absent	absent	absent	2	2	1	72	0	0	0
421	F	1	never	ADC	present	present	present	1	38	0	38	0	0	0
422	M	0	ever	SqCC	absent	absent	absent	1	23	1	81	0	0	0
423	M	1	ever	ADC	absent	absent	absent	1	80	0	80	0	2	0
424	F	0	never	ADC	present	absent	present	4	3	1	20	1	0	0
425	M	1	ever	ADC	absent	absent	present	1	17	1	74	0	0	0
426	M	0	ever	SqCC	absent	absent	absent	1	21	0	21	1	2	1
427	F	0	never	ADC	absent	absent	absent	1	70	0	70	0	0	0
428	M	1	ever	SqCC	absent	absent	present	3	6	1	17	1	1	0
429	M	1	ever	SqCC	absent	absent	present	2	79	0	79	0	0	0
430	F	0	never	ADC	absent	absent	absent	1	77	0	77	0	1	1
431	M	1	ever	SqCC	absent	absent	absent	1	5	0	5	1	2	1
432	M	0	ever	ADC	absent	absent	absent	1	73	0	73	0	1	0
433	F	0	never	ADC	absent	absent	present	1	37	1	71	1	0	0
434	M	0	ever	ADC	present	absent	absent	2	77	0	77	0	0	0
435	M	0	ever	SqCC	present	absent	absent	2	11	1	68	0	0	0
436	F	0	never	ADC	present	present	present	1	72	0	72	0	0	0
437	F	1	never	ADC	present	absent	absent	1	65	1	76	0	0	0
438	M	1	ever	SqCC	present	absent	present	1	70	0	70	0	1	1
439	M	1	ever	ADC	present	present	present	1	1	0	1	1	0	0
440	F	1	never	ADC	present	present	present	1	78	0	78	0	0	1
441	M	0	ever	ADC	present	present	present	2	17	1	26	1	2	0
442	F	0	never	ADC	present	absent	absent	2	74	0	74	0	0	0
443	M	1	ever	SqCC	present	absent	present	3	7	1	75	0	0	0
444	F	1	never	ADC	present	present	present	2	35	1	77	0	0	0
445	M	1	ever	SqCC	absent	present	present	3	75	0	75	0	0	0
446	M	1	ever	SqCC	absent	absent	absent	1	74	0	74	0	0	0
447	F	0	never	ADC	absent	absent	absent	1	72	0	72	0	0	0
448	F	0	never	ADC	present	absent	present	1	18	1	76	0	0	0
449	F	0	never	ADC	present	absent	present	4	56	1	74	0	0	0
450	F	1	ever	ADC	absent	present	absent	1	76	0	76	0	0	0
451	M	0	ever	SqCC	present	present	present	2	71	0	71	0	2	1
452	M	1	ever	SqCC	absent	absent	absent	1	27	1	71	0	0	0
453	F	1	ever	ADC	absent	absent	absent	1	75	0	75	0	0	0
454	M	1	ever	SqCC	absent	absent	present	2	75	0	75	0	2	1
455	M	1	ever	SqCC	absent	absent	present	1	75	0	75	0	1	0
456	M	0	ever	ADC	present	present	present	2	52	1	71	0	0	0
457	F	1	never	ADC	present	absent	present	2	75	0	75	0	0	0
458	M	1	ever	ADC	absent	absent	absent	1	71	0	71	0	0	0
459	F	0	never	ADC	absent	absent	present	3	43	1	73	0	0	0
460	F	1	never	ADC	present	present	present	1	17	1	66	1	2	0
461	F	1	never	ADC	present	present	present	2	7	1	55	0	0	0
462	F	0	never	ADC	present	absent	absent	1	17	1	70	0	1	0
463	M	1	never	ADC	absent	absent	absent	1	73	0	73	0	0	0
464	F	0	never	ADC	absent	absent	absent	1	72	0	72	0	0	0
465	F	0	never	ADC	present	present	present	1	74	0	74	0	0	0
466	M	1	ever	ADC	absent	present	present	2	11	1	60	0	0	0
467	M	0	ever	SqCC	present	present	present	3	72	0	72	0	0	0
468	M	1	never	ADC	absent	absent	absent	1	71	0	71	0	2	0
469	M	1	ever	ADC	absent	absent	present	2	72	0	72	0	0	0
470	M	1	ever	SqCC	absent	present	present	2	72	0	72	0	1	0
471	F	1	never	ADC	absent	absent	present	1	68	0	68	0	0	0
472	M	1	never	ADC	absent	absent	present	1	72	0	72	0	0	0
473	M	1	ever	SqCC	absent	absent	absent	2	29	0	29	1	1	0
474	M	1	ever	SqCC	absent	absent	absent	1	71	0	71	0	0	0
475	M	0	ever	ADC	present	present	present	1	66	0	66	0	0	0
476	F	1	never	ADC	absent	absent	absent	1	59	0	59	0	0	0
477	M	0	ever	SqCC	present	absent	present	3	59	0	59	0	2	1
478	M	1	ever	ADC	absent	present	present	1	71	0	71	0	0	0
479	M	0	ever	ADC	present	present	absent	1	62	0	62	0	0	0
480	M	0	ever	ADC	present	absent	present	1	11	1	70	0	0	0
481	M	1	ever	ADC	present	present	present	4	7	1	10	1	2	1
482	M	0	never	ADC	absent	present	present	1	6	1	70	0	2	0
483	M	0	ever	ADC	present	present	present	1	23	1	41	1	0	0
484	F	0	never	ADC	absent	absent	absent	1	17	1	65	0	0	0
485	M	1	ever	ADC	present	absent	present	1	26	1	49	1	0	0
486	F	0	never	ADC	absent	present	absent	1	69	0	69	0	0	0
487	M	1	ever	SqCC	absent	present	present	3	59	0	59	0	2	0
488	M	0	ever	SqCC	absent	absent	absent	2	68	0	68	0	1	0
489	F	0	never	ADC	present	absent	present	3	59	0	59	0	0	0
490	M	1	ever	SqCC	present	present	absent	3	59	0	59	0	0	0
491	M	1	ever	ADC	absent	present	present	2	5	1	12	1	2	1
492	F	0	never	ADC	absent	present	present	1	67	0	67	0	0	0
493	M	1	ever	SqCC	absent	absent	absent	1	59	0	59	0	1	0
494	M	0	ever	ADC	absent	absent	present	1	5	1	37	1	1	0
495	M	1	ever	SqCC	absent	absent	absent	2	40	0	40	0	1	0
496	M	1	ever	ADC	present	absent	present	1	40	0	40	1	1	0
497	F	1	never	ADC	present	absent	present	2	61	0	61	0	0	0
498	F	1	never	ADC	present	present	present	3	4	1	6	1	1	0
499	M	0	ever	ADC	present	present	present	2	67	0	67	0	1	0
500	M	1	ever	SqCC	absent	present	absent	1	67	0	67	0	0	0
501	F	1	never	SqCC	absent	absent	absent	2	59	0	59	0	1	0
502	F	0	never	ADC	present	present	present	3	59	0	59	0	1	0
503	F	1	never	ADC	present	present	present	4	2	1	19	1	0	0
504	F	0	never	ADC	absent	present	present	3	17	1	58	0	1	0
505	M	1	never	ADC	present	present	present	3	61	0	61	0	0	0
506	M	1	ever	SqCC	absent	absent	absent	1	63	0	63	0	2	1
507	F	1	never	ADC	absent	present	absent	2	59	0	59	0	1	0
508	F	1	never	ADC	present	present	present	1	11	1	25	0	2	1
509	M	0	ever	ADC	absent	present	present	3	51	1	66	0	0	0
510	F	0	never	ADC	absent	absent	absent	1	59	0	59	0	0	0
511	M	0	ever	SqCC	absent	absent	absent	1	66	0	66	0	2	1
512	F	1	never	ADC	absent	present	present	2	11	1	27	1	0	0
513	M	0	ever	ADC	present	present	present	3	8	1	12	1	0	0
514	M	1	never	ADC	absent	absent	absent	2	65	0	65	0	2	0
515	M	0	ever	ADC	present	absent	present	2	23	1	47	0	1	0
516	M	1	ever	ADC	absent	present	present	2	16	0	16	1	0	0
517	M	0	ever	SqCC	absent	present	present	2	12	1	32	0	1	1
518	F	0	never	ADC	absent	absent	absent	1	27	1	65	0	0	0
519	M	1	ever	SqCC	absent	absent	present	2	51	1	62	0	2	1
520	F	1	never	ADC	present	present	present	2	65	0	65	0	0	0
521	F	1	never	ADC	absent	present	present	1	12	1	53	0	0	0
522	M	0	ever	SqCC	present	present	absent	3	41	1	65	0	0	0
523	M	1	ever	SqCC	absent	absent	absent	1	65	0	65	0	1	0
524	M	1	ever	SqCC	present	present	present	1	59	0	59	0	0	0
525	M	1	ever	SqCC	absent	absent	absent	1	64	0	64	0	0	0
526	M	1	ever	ADC	absent	absent	absent	3	29	1	51	0	0	0
527	M	1	ever	SqCC	absent	absent	absent	1	49	0	49	0	0	0
528	F	0	never	ADC	absent	absent	absent	1	59	0	59	0	0	0
529	M	1	ever	SqCC	absent	present	present	2	11	1	59	0	2	0
530	M	1	never	ADC	absent	present	present	1	61	0	61	0	0	0
531	M	1	ever	ADC	present	present	present	2	59	0	59	0	0	0
532	F	1	never	ADC	present	present	present	1	63	0	63	0	0	0
533	M	1	never	ADC	absent	absent	present	1	58	0	58	0	0	0
534	M	0	never	ADC	absent	absent	absent	1	60	0	60	0	0	0
535	F	0	ever	ADC	absent	present	present	1	59	0	59	0	0	0
536	M	1	ever	SqCC	absent	present	present	2	11	1	23	1	0	0
537	F	0	never	ADC	present	present	present	1	59	0	59	0	0	0
538	F	0	never	ADC	absent	absent	present	2	57	0	57	0	0	0
539	M	0	never	ADC	absent	absent	absent	1	59	0	59	0	0	0
540	M	1	ever	SqCC	absent	present	present	2	59	0	59	0	0	0
541	F	0	never	ADC	absent	present	present	1	11	1	39	0	0	0
542	F	0	never	ADC	present	present	present	3	6	1	62	0	2	0
543	M	1	ever	SqCC	absent	absent	absent	1	58	0	58	0	1	0
544	M	1	ever	SqCC	absent	present	present	4	10	0	10	1	0	0
545	M	0	ever	ADC	absent	present	present	2	7	1	28	0	0	0
546	M	0	never	ADC	absent	absent	present	1	59	0	59	0	0	0
547	M	0	ever	ADC	present	present	present	4	60	0	60	0	1	0
548	F	1	never	ADC	absent	present	absent	1	61	0	61	0	0	0
549	M	1	ever	SqCC	absent	absent	absent	1	59	0	59	0	1	0
550	F	0	never	ADC	present	present	present	2	61	0	61	0	0	0
551	M	0	ever	ADC	absent	absent	absent	1	23	1	50	1	0	0
552	M	1	ever	ADC	absent	absent	absent	1	60	0	60	0	0	0
553	F	0	never	ADC	absent	absent	absent	2	59	0	59	0	0	0
554	F	0	never	ADC	absent	absent	absent	1	60	0	60	0	0	0
555	M	0	ever	ADC	absent	present	present	1	58	0	58	0	0	0
556	F	0	never	ADC	absent	absent	present	1	60	0	60	0	0	0
557	F	1	never	ADC	present	absent	present	1	60	0	60	0	0	0
558	F	0	never	ADC	present	present	present	3	35	1	60	0	0	0
559	M	1	ever	SqCC	present	present	present	2	30	0	30	0	0	0
560	F	0	never	ADC	absent	absent	present	3	30	0	30	0	0	0
561	M	1	ever	ADC	absent	present	absent	1	30	1	30	0	0	0
562	M	1	ever	SqCC	present	present	present	3	6	0	6	1	0	0
563	M	0	never	ADC	present	present	present	4	24	1	26	0	0	0
564	F	0	never	ADC	present	absent	absent	3	27	0	27	0	1	0
565	F	1	never	ADC	absent	absent	absent	1	20	0	20	0	0	0
566	M	1	ever	ADC	present	present	present	1	24	0	24	0	0	0
567	F	0	never	ADC	present	present	present	3	10	1	27	1	0	0
568	M	0	ever	ADC	present	absent	present	1	12	1	24	1	0	0
569	F	1	never	ADC	absent	absent	present	1	28	0	28	0	0	0
570	M	1	ever	SqCC	absent	present	absent	2	22	1	22	0	2	1
571	M	1	never	ADC	present	present	present	3	8	1	29	1	0	0
572	F	1	ever	SqCC	absent	absent	absent	1	28	0	28	0	0	1
573	M	0	ever	SqCC	present	absent	absent	3	27	0	27	0	0	0
574	M	1	ever	SqCC	present	absent	absent	2	4	0	4	1	0	0
575	M	0	ever	ADC	absent	present	present	2	24	1	28	1	0	0
576	M	0	ever	ADC	absent	present	present	2	24	0	24	0	2	0
577	F	1	never	ADC	present	absent	absent	1	19	0	19	0	0	0
578	M	1	ever	SqCC	present	absent	absent	3	27	0	27	0	2	1
579	M	1	ever	ADC	present	present	absent	1	27	0	27	0	0	0
580	M	1	ever	ADC	absent	present	absent	1	27	0	27	0	0	0
581	F	0	never	ADC	absent	present	absent	1	24	0	24	0	0	0
582	F	0	never	ADC	absent	absent	absent	1	24	0	24	0	0	0
583	M	1	ever	SqCC	absent	absent	absent	1	27	1	27	1	0	0
584	M	0	ever	SqCC	absent	absent	present	2	16	1	26	0	0	0
585	M	1	ever	SqCC	present	absent	absent	1	24	0	24	0	1	1
586	M	0	ever	SqCC	absent	present	absent	1	24	0	24	0	2	1
587	F	1	never	ADC	present	present	present	2	18	1	26	0	1	0
588	M	1	ever	SqCC	present	present	absent	3	23	0	23	0	1	0
589	M	1	ever	SqCC	present	present	present	3	26	0	26	0	0	0
590	M	1	ever	ADC	absent	absent	absent	1	25	0	25	1	0	0
591	M	1	ever	SqCC	present	absent	absent	2	25	1	25	0	0	0
592	F	1	never	ADC	absent	absent	absent	1	25	0	25	0	0	0
593	M	1	ever	SqCC	absent	present	present	1	24	0	24	0	0	0
594	M	1	ever	ADC	present	present	present	1	25	1	25	0	1	0
595	F	0	never	ADC	present	absent	absent	3	24	0	24	0	0	0
596	F	1	never	ADC	present	present	present	3	24	1	24	0	0	0
597	M	1	ever	ADC	absent	absent	absent	1	25	0	25	0	0	0
598	M	1	ever	SqCC	absent	absent	absent	1	25	0	25	0	1	0
599	F	1	never	ADC	absent	absent	absent	1	24	0	24	0	0	0
600	M	1	ever	ADC	absent	absent	absent	1	25	0	25	0	0	0
601	M	1	ever	ADC	absent	present	present	1	23	0	23	0	1	0
602	M	1	ever	SqCC	absent	absent	present	3	23	0	23	0	2	1
603	M	1	ever	SqCC	absent	present	present	2	24	0	24	0	2	1
604	F	0	never	ADC	absent	present	present	4	23	1	23	0	0	0
605	F	1	never	ADC	absent	absent	absent	1	8	0	8	1	0	0
606	F	1	never	ADC	absent	absent	absent	1	12	1	21	0	0	0
607	M	0	never	ADC	absent	absent	absent	1	24	0	24	0	0	0
608	M	0	ever	ADC	absent	present	absent	1	20	0	20	0	0	0
609	F	0	never	ADC	absent	absent	absent	1	23	0	23	0	0	0
610	M	1	ever	SqCC	present	absent	absent	1	21	0	21	0	2	0
611	M	0	ever	ADC	absent	absent	absent	1	23	0	23	0	0	0
612	M	0	ever	ADC	absent	absent	present	2	23	1	23	0	0	0
613	M	1	ever	ADC	absent	present	present	2	23	1	23	0	0	0
614	M	1	ever	ADC	absent	absent	absent	1	23	0	23	0	0	0
615	M	0	never	ADC	absent	absent	present	4	22	0	22	0	0	0
616	M	0	ever	SqCC	absent	absent	absent	1	22	0	22	0	1	0
617	M	0	ever	ADC	absent	absent	absent	1	12	1	23	0	0	0
618	F	1	never	ADC	absent	present	absent	1	15	1	21	0	0	0
619	F	0	never	ADC	absent	absent	absent	1	22	0	22	0	0	0
620	M	1	ever	SqCC	absent	absent	absent	2	16	1	22	0	0	0
621	F	1	never	ADC	present	absent	absent	1	17	0	17	0	0	0
622	F	1	never	ADC	absent	absent	present	3	22	0	22	0	0	0
623	F	1	never	ADC	absent	absent	present	1	18	0	18	0	2	1
624	M	1	ever	SqCC	absent	absent	present	1	19	0	19	0	0	0
625	M	1	ever	ADC	absent	present	absent	1	18	0	18	0	0	0
626	M	0	ever	ADC	present	absent	absent	2	19	0	22	0	2	1
627	F	1	never	ADC	absent	absent	present	2	22	0	22	0	1	0
628	F	1	never	ADC	absent	absent	absent	1	19	0	19	0	0	0
629	M	1	ever	ADC	absent	absent	absent	2	21	1	21	0	0	0
630	F	0	never	ADC	absent	absent	present	3	13	1	20	0	0	0
631	M	1	ever	SqCC	absent	present	absent	1	20	0	20	0	2	1
632	M	1	ever	SqCC	absent	absent	absent	2	18	0	18	0	2	1
633	M	1	never	SqCC	present	absent	absent	1	5	1	20	0	0	0
634	M	0	ever	ADC	absent	present	absent	1	17	0	17	0	1	0
635	M	0	ever	ADC	absent	present	present	1	18	1	18	0	0	1
636	M	0	ever	SqCC	absent	present	present	3	18	0	18	0	0	1
637	F	1	never	ADC	absent	absent	absent	1	19	0	19	0	0	0
638	M	1	ever	ADC	present	present	present	3	19	0	19	0	1	0
639	M	1	ever	SqCC	absent	absent	absent	1	20	0	20	0	0	0
640	M	1	ever	ADC	absent	absent	absent	1	18	0	18	0	0	0
641	M	0	ever	SqCC	absent	absent	absent	1	18	0	18	0	2	0
642	M	1	ever	ADC	absent	absent	present	1	18	1	18	0	0	0
643	M	1	never	ADC	present	absent	present	2	16	0	16	0	0	0
644	F	1	ever	ADC	absent	absent	absent	2	18	1	18	0	0	0
645	M	1	ever	ADC	absent	present	absent	1	18	0	18	0	0	0
646	F	1	never	ADC	absent	absent	present	3	19	0	19	0	2	1
647	M	1	ever	SqCC	present	absent	absent	2	19	0	19	1	0	0
648	F	1	never	ADC	absent	present	absent	1	18	0	18	0	2	1
649	M	1	ever	SqCC	absent	absent	absent	1	17	0	17	0	2	1
650	F	0	never	ADC	absent	absent	present	1	17	0	17	0	0	0
651	F	1	never	ADC	absent	absent	absent	1	18	0	18	0	0	0
652	F	0	never	ADC	present	present	present	3	11	1	18	0	0	1
653	F	1	never	ADC	absent	present	present	3	18	1	19	0	0	1
654	M	1	ever	ADC	present	absent	absent	2	15	0	15	0	1	0
655	M	0	ever	SqCC	absent	absent	absent	1	18	0	18	0	0	0
656	M	1	ever	SqCC	absent	present	absent	2	16	0	16	0	1	1
657	M	0	ever	ADC	absent	present	present	1	17	0	17	0	0	0
658	M	0	ever	ADC	absent	absent	present	1	12	0	14	0	0	0
659	M	0	ever	ADC	absent	present	present	3	16	0	16	0	0	0
660	M	1	never	ADC	absent	absent	absent	1	17	0	17	0	1	0
661	F	0	never	ADC	present	present	present	3	17	1	17	0	0	0
662	M	0	ever	ADC	absent	absent	absent	1	17	0	17	0	0	0
663	M	1	ever	ADC	absent	absent	absent	2	17	0	17	0	0	0
664	F	0	never	ADC	absent	absent	absent	1	16	0	16	0	0	0
665	F	1	never	ADC	absent	absent	absent	1	9	1	11	0	0	0
666	M	1	ever	ADC	absent	present	present	1	14	0	14	0	2	1
667	F	1	never	ADC	absent	absent	absent	1	16	0	16	0	0	1
668	M	0	ever	ADC	absent	absent	absent	1	16	0	16	0	0	0
669	M	1	ever	ADC	absent	absent	absent	1	11	0	11	0	0	1
670	M	1	ever	SqCC	absent	absent	present	3	1	0	1	1	0	0
671	F	1	never	ADC	present	present	present	3	1	0	1	1	0	0
672	M	1	ever	SqCC	present	absent	absent	2	16	0	16	0	2	1
673	F	1	never	ADC	present	absent	present	3	15	1	16	0	0	0
674	M	0	ever	SqCC	absent	absent	absent	1	14	0	14	0	1	0
675	M	0	ever	SqCC	present	absent	present	2	7	1	7	1	0	0
676	F	0	never	ADC	present	absent	absent	1	16	0	16	0	0	1
677	F	0	ever	ADC	absent	present	absent	1	13	1	13	0	0	0
678	M	1	ever	ADC	absent	absent	absent	1	13	0	13	0	0	1
679	M	1	ever	ADC	absent	absent	absent	1	16	0	16	0	0	0
680	F	0	never	ADC	absent	absent	absent	1	16	0	16	0	0	0
681	M	1	ever	SqCC	present	present	absent	1	13	0	13	0	1	1
682	M	0	never	ADC	absent	absent	absent	1	15	0	15	0	0	0
683	M	0	ever	ADC	absent	absent	absent	1	12	0	12	0	0	0
684	M	1	ever	SqCC	absent	absent	absent	1	15	0	15	0	2	1
685	M	1	ever	SqCC	absent	absent	absent	1	15	0	15	0	1	1
686	M	1	ever	SqCC	absent	absent	absent	1	15	0	15	0	1	0
687	M	1	ever	SqCC	absent	present	present	2	15	1	15	1	1	1
